# Supplementary material for: Microplastics in Female Reproductive and Pregnancy Organs: A Systematic Review
Source: Life (Basel). 2026 Apr 30;16(5):746. doi: 10.3390/life16050746 (PMC13208567; doi:10.3390/life16050746)
Supplement: Supplementary file 1 [file life-16-00746-s001.zip]

Archive with 4 entries (4 files):
- PRISMA_2020_checklist.pdf
- __MACOSX/._PRISMA_2020_checklist.pdf
- Supplementary material_Jan26.pdf
- __MACOSX/._Supplementary material_Jan26.pdf
